# Supplementary material for: Resistance evaluation of Chinese wild Vitis genotypes against Botrytis cinerea and different responses of resistant and susceptible hosts to the infection
Source: Front Plant Sci. 2015 Oct 26;6:854. doi: 10.3389/fpls.2015.00854 (PMC4620147; doi:10.3389/fpls.2015.00854)
Supplement: Supplementary file 1 [file Table1.XLS]

## Sheet: Table.S1
Table S1 The correlation analysis of severity index of grapevines against to B. cinerea from 2011 to 2013.
Correlation coefficient	2011	2012	2013
2011	1	0.99**	0.985**
2012	0.99**	1	0.984**
2013	0.985**	0.984**	1
** Significance at P ≤ 0.01
